# Supplementary material for: Cyclosporin A Treatment of Leishmania donovani Reveals Stage-Specific Functions of Cyclophilins in Parasite Proliferation and Viability
Source: PLoS Negl Trop Dis. 2010 Jun 29;4(6):e729. doi: 10.1371/journal.pntd.0000729 (PMC2894131; doi:10.1371/journal.pntd.0000729)
Supplement: Dataset S1 — MALDI-ToF-ToF mass spectrometry analysis of promastigote lysate bound to CsA-coupled resin. (0.04 MB XLS) [file pntd.0000729.s001.xls]

## Sheet: Sheet1
Dataset S1: MALDI-ToF-ToF mass spectrometry analysis of promastigote lysate bound to CsA-coupled resin
Analysis Information
	Report Type				Protein-Peptide Summary by Spot						Analysis Type				Combined (MS+MS/MS)
	Sample Set Name				19012010 Pescher_1DE MS4MSMS8						Database				L_major_infantum
	Analysis Name				MS+MSMS L_major_Infantum						Creation Date				01/20/2010 12:39:04
	Reported By				01/20/2010 12:49:52 - admin						Last Modified				01/20/2010 12:42:35
Gel Idx/Pos			18/B3	Bob CsA						Instr./Gel Origin			somme/19012010 GelBased						Process Status		Analysis Succeeded
Plate [#] Name			[1] 19012010 GelBased							Instrument Sample Name									Spectra		26
Rank		Protein Name							Accession No.		Protein MW		Pep.	Protein	Protein		Total Ion		Total Ion
													Count	Score	Score		Score		C. I. %
															C. I. %
1		|CYPA||cyclophilin a|Leishmania infantum|chr 25|||Auto							LinJ25.0940		19044.1		10	665	100		576	100
		Peptide Information
			Calc. Mass		Obsrv. Mass	± da	± ppm	Start	End	Sequence				Ion	C. I. %		Modification					Rank	Result Type
								Seq.	Seq.					Score
		883.459		883.503		0.0437	49	30	36	VTMELFK							Oxidation (M)[3]						Mascot
		971.447		971.451		0.0038	4	93	101	FADESFAGK				52	99.899								Mascot
		971.447		971.451		0.0038	4	93	101	FADESFAGK													Mascot
		1147.58		1147.53		-0.0552	-48	16	25	VWMDIEIGGK													Mascot
		1147.58		1147.53		-0.0552	-48	16	25	VWMDIEIGGK													Mascot
		1247.6		1247.61		0.0097	8	37	47	DAVPQTAENFR				83	100								Mascot
		1247.6		1247.61		0.0097	8	37	47	DAVPQTAENFR													Mascot
		1325.58		1325.6		0.0111	8	55	65	GFGYANCPFHR				62	99.991		Carbamidomethyl (C)[7]						Mascot
		1325.58		1325.6		0.0111	8	55	65	GFGYANCPFHR							Carbamidomethyl (C)[7]						Mascot
		1381.67		1381.62		-0.0536	-39	154	167	AMEAVGSRSGTTSK													Mascot
		1528.79		1528.79		-0.0074	-5	16	29	VWMDIEIGGKPAGR													Mascot
		1544.79		1544.79		0.003	2	16	29	VWMDIEIGGKPAGR				63	99.993		Oxidation (M)[3]						Mascot
		1544.79		1544.79		0.003	2	16	29	VWMDIEIGGKPAGR							Oxidation (M)[3]						Mascot
		1688.9		1688.9		0.0033	2	139	153	HVVFGQVLEGYDVVK				134	100								Mascot
		1688.9		1688.9		0.0033	2	139	153	HVVFGQVLEGYDVVK													Mascot
		2112.04		2112.05		0.0034	2	30	47	VTMELFKDAVPQTAENF				60	99.985		Oxidation (M)[3]						Mascot
										R
		2112.04		2112.05		0.0034	2	30	47	VTMELFKDAVPQTAENF							Oxidation (M)[3]						Mascot
										R
		2187.94		2187.94		0.0007	0	66	86	VIPDFMCQGGDFTNGNG				122	100		Carbamidomethyl (C)[7], Oxidation (M)[6]						Mascot
										TGGK
		2187.94		2187.94		0.0007	0	66	86	VIPDFMCQGGDFTNGNG							Carbamidomethyl (C)[7], Oxidation (M)[6]						Mascot
										TGGK
2		|CYPA||cyclophilin a|Leishmania major|chr 25|||Manual							LmjF25.0910		19039.2		5	299	100		265	100
		Peptide Information
			Calc. Mass		Obsrv. Mass	± da	± ppm	Start	End	Sequence				Ion	C. I. %		Modification					Rank	Result Type
								Seq.	Seq.					Score
		883.459		883.503		0.0437	49	30	36	VTMELFK							Oxidation (M)[3]						Mascot
		1247.6		1247.61		0.0097	8	37	47	DAVPQTAENFR				83	100								Mascot
		1247.6		1247.61		0.0097	8	37	47	DAVPQTAENFR													Mascot
		1381.67		1381.62		-0.0536	-39	154	167	AMEAVGSRSGTTSK													Mascot
		2112.04		2112.05		0.0034	2	30	47	VTMELFKDAVPQTAENF				60	99.985		Oxidation (M)[3]						Mascot
										R
		2112.04		2112.05		0.0034	2	30	47	VTMELFKDAVPQTAENF							Oxidation (M)[3]						Mascot
										R
		2187.94		2187.94		0.0007	0	66	86	VIPDFMCQGGDFTNGNG				122	100		Carbamidomethyl (C)[7], Oxidation (M)[6]						Mascot
										TGGK
		2187.94		2187.94		0.0007	0	66	86	VIPDFMCQGGDFTNGNG							Carbamidomethyl (C)[7], Oxidation (M)[6]						Mascot
